# Supplementary material for: Antifungal Peptides with Unexpected Structure from a Library of Synthetic Analogs of Host-Defense Peptide Rigin
Source: Int J Mol Sci. 2025 Feb 22;26(5):1900. doi: 10.3390/ijms26051900 (PMC11900302; doi:10.3390/ijms26051900)
Supplement: Supplementary file 1 [file ijms-26-01900-s001.zip]

Archive with 1 entries (1 files):
- ijms-3454459-supplementary.pdf
